# Supplementary material for: First report of multidrug-resistant carbapenemase-producing Aeromonas caviae co-harboring mcr-3.43 and mcr-7.2
Source: Microbiol Spectr. 2024 Mar 21;12(5):e03685-23. doi: 10.1128/spectrum.03685-23 (PMC11064524; doi:10.1128/spectrum.03685-23)
Supplement: Table S2 — Information of bacteria isolated from seweage water. [file spectrum.03685-23-s0002.xlsx]

## Sheet: Sheet1
Table S2 Information of bacteria isolated from seweage water.
Number	Isolate	Taxonomy	Colistin resistant	PCR result
1		Klebsiella pneumoniae
2		Klebsiella pneumoniae
3	G1	Escherichia coli	Y*	mcr-1
4		Aeromonas caviae
5		Klebsiella pneumoniae
6		Klebsiella pneumoniae
7		Klebsiella pneumoniae
8		Klebsiella pneumoniae
9	G2	Klebsiella pneumoniae	Y	mcr-1
10		Escherichia coli		mcr-1
11		Enterobacter cloacae
12		Klebsiella pneumoniae
13		Aeromonas hydrophila	Y
14	G9	Aeromonas caviae	Y
15		Aeromonas hydrophila	Y
16		Klebsiella pneumoniae
17		Klebsiella pneumoniae
18		Klebsiella pneumoniae
19		Enterobacter cloacae
20		Klebsiella pneumoniae
21	G3	Klebsiella pneumoniae	Y	mcr-10
22		Aeromonas enteropelogenes	Y
23		Klebsiella pneumoniae
24		Klebsiella pneumoniae
25		Klebsiella pneumoniae
26	G12	Aeromonas caviae	Y	mcr-5
27		Aeromonas enteropelogenes	Y
28	G4	Klebsiella pneumoniae	Y	mcr-10
29		Klebsiella pneumoniae
30	G5	Klebsiella pneumoniae	Y	mcr-10
31		Klebsiella pneumoniae
32		Klebsiella pneumoniae
33		Klebsiella pneumoniae
34		Klebsiella pneumoniae
35		Aeromonas hydrophila	Y
36		Klebsiella pneumoniae
37	G15	Aeromonas jandaei	Y
38		Klebsiella pneumoniae
39		Klebsiella pneumoniae
40		Klebsiella pneumoniae
41		Klebsiella pneumoniae
42		Klebsiella pneumoniae
43		Klebsiella pneumoniae
44		Klebsiella pneumoniae
45		Klebsiella pneumoniae
46		Klebsiella pneumoniae
47		Klebsiella pneumoniae
48		Klebsiella pneumoniae
49		Klebsiella pneumoniae
50		Enterobacter cloacae
51		Enterobacter cloacae
52		Klebsiella pneumoniae
53		Klebsiella pneumoniae
54		Klebsiella pneumoniae
55		Klebsiella pneumoniae
56		Klebsiella pneumoniae
57		Klebsiella pneumoniae
58		Klebsiella pneumoniae
59		Klebsiella pneumoniae
60		Acinetobacter pittii
61		Klebsiella pneumoniae
62		Klebsiella pneumoniae
63		Klebsiella pneumoniae
64	G6	Klebsiella pneumoniae	Y	mcr-10
65		Aeromonas enteropelogenes	Y
66		Klebsiella pneumoniae
67		Aeromonas hydrophila
68		Klebsiella pneumoniae
69		Aeromonas enteropelogenes	Y
70		Klebsiella pneumoniae
71		Aeromonas jandaei
72		Klebsiella pneumoniae
73		Klebsiella pneumoniae
74		Klebsiella pneumoniae
75		Klebsiella pneumoniae
76		Klebsiella pneumoniae
77		Klebsiella pneumoniae
78		Aeromonas hydrophila	Y
79		Klebsiella pneumoniae
80		Klebsiella pneumoniae
81	G7	Klebsiella pneumoniae	Y
82		Klebsiella pneumoniae
83		Klebsiella pneumoniae
84		Klebsiella pneumoniae
85		Klebsiella pneumoniae
86		Klebsiella pneumoniae
87		Klebsiella pneumoniae
88		Klebsiella pneumoniae
89		Klebsiella pneumoniae
90		Klebsiella pneumoniae
91		Klebsiella pneumoniae
92	G19	Aeromonas hydrophila	Y
93		Aeromonas jandaei	Y
94		Klebsiella pneumoniae
95		Klebsiella pneumoniae
96		Klebsiella pneumoniae
97		Klebsiella pneumoniae
98		Klebsiella pneumoniae
99		Aeromonas caviae
100		Aeromonas jandaei	Y
101		Acinetobacter junii
102	G22	Escherichia coli	Y	mcr-1
103		Klebsiella pneumoniae
104		Klebsiella pneumoniae
105		Klebsiella pneumoniae
106		Klebsiella pneumoniae
107		Morganella morganii
108		Acinetobacter junii
109		Acinetobacter junii
110		Acinetobacter junii
111		Klebsiella pneumoniae
112		Serratia marcescens
113		Acinetobacter junii
114		Aeromonas hydrophila
115		Klebsiella pneumoniae
116		Klebsiella pneumoniae
117		Klebsiella pneumoniae
118		Acinetobacter baumannii
119		Klebsiella pneumoniae
120		Morganella morganii	Y
121		Acinetobacter junii
122		Serratia marcescens
123		Acinetobacter baumannii
124		Klebsiella pneumoniae
125		Acinetobacter junii
126		Escherichia coli
127		Acinetobacter baumannii
128		Escherichia coli
129		Escherichia coli
130		Acinetobacter baumannii
131		Escherichia coli
132		Serratia marcescens
133		Proteus mirabilis
134	G23	Acinetobacter baumannii	Y
135		Klebsiella pneumoniae
136		Klebsiella pneumoniae
137	G24	Klebsiella pneumoniae	Y	mcr-1
138		Escherichia coli
139		Enterobacter hormaechei
140		Klebsiella pneumoniae
141		Acinetobacter junii
142		Klebsiella pneumoniae
143		Acinetobacter baumannii
144		Acinetobacter baumannii
145		Klebsiella pneumoniae
146		Proteus mirabilis
147		Morganella morganii
148		Enterobacter cowanii	Y
149		Klebsiella pneumoniae
150		Morganella morganii
151		Acinetobacter junii
152		Proteus mirabilis
153		Klebsiella pneumoniae
154		Escherichia coli
155	G25	Proteus mirabilis	Y	mcr-1
156		Acinetobacter baumannii
157		Cedecea lapagei
158		Escherichia coli
159		Escherichia coli
160		Acinetobacter baylyi
161		Aeromonas hydrophila
162		Serratia marcescens
163		Klebsiella pneumoniae
164		Klebsiella pneumoniae
165		Acinetobacter baumannii
166		Enterobacter cloacae
167		Acinetobacter junii
168		Escherichia coli
169		Aeromonas hydrophila
170	G32	Klebsiella pneumoniae	Y
171		Escherichia coli
172		Serratia marcescens
173		Klebsiella pneumoniae
174		Klebsiella pneumoniae
175		Acinetobacter baumannii
176		Serratia marcescens
177		Cedecea lapagei
178		Klebsiella pneumoniae
179		Serratia marcescens
180		Serratia marcescens
181		Escherichia coli
182		Aeromonas hydrophila
183		Klebsiella pneumoniae	Y
184		Morganella morganii
185		Morganella morganii	Y
186		Klebsiella pneumoniae
187		Proteus mirabilis
188		Klebsiella pneumoniae
189		Acinetobacter baumannii
190		Shigella boydii
191		Proteus mirabilis
192		Klebsiella pneumoniae
193		Escherichia coli
194		Serratia marcescens
195		Escherichia coli
196		Escherichia coli
197		Klebsiella pneumoniae
198		Klebsiella pneumoniae
199		Acinetobacter baumannii
200		Aeromonas hydrophila
201		Aeromonas enteropelogenes	Y
202		Klebsiella pneumoniae
203		Aeromonas jandaei	Y
204		Aeromonas jandaei	Y
205	G36	Klebsiella pneumoniae	Y	mcr-10
206		Aeromonas caviae	Y
207		Klebsiella pneumoniae
208		Klebsiella pneumoniae
209		Aeromonas caviae	Y
210		Klebsiella pneumoniae
211		Klebsiella pneumoniae
212		Klebsiella pneumoniae
213		Klebsiella pneumoniae
214		Aeromonas veronii	Y
215		Klebsiella pneumoniae
216	G47	Aeromonas veronii	Y
217		Aeromonas enteropelogenes
218		Klebsiella pneumoniae
219		Klebsiella pneumoniae
220		Aeromonas jandaei	Y
221		Klebsiella pneumoniae
222	G50	Aeromonas caviae	Y	mcr-3
223		Klebsiella pneumoniae
224		Klebsiella pneumoniae
225		Aeromonas caviae	Y
226		Klebsiella pneumoniae
227		Klebsiella pneumoniae
228		Klebsiella pneumoniae
229		Klebsiella pneumoniae
230		Klebsiella pneumoniae
231	G37	Klebsiella pneumoniae	Y	mcr-10
232		Aeromonas hydrophila	Y
233	G38	Klebsiella pneumoniae	Y	mcr-10
234		Aeromonas caviae	Y
235		Aeromonas hydrophila	Y
236		Klebsiella pneumoniae
237	G39	Klebsiella pneumoniae	Y	mcr-10
238		Aeromonas caviae
239		Klebsiella pneumoniae	Y
240		Klebsiella pneumoniae
241		Enterobacter aerogenes
242		Klebsiella pneumoniae
243		Klebsiella pneumoniae
244		Aeromonas veronii
245		Aeromonas hydrophila	Y
246		Klebsiella pneumoniae	Y
247		Klebsiella pneumoniae
248		Klebsiella oxytoca
249		Klebsiella pneumoniae
250		Aeromonas caviae
251	G58	Klebsiella pneumoniae	Y
252		Klebsiella pneumoniae
253		Klebsiella pneumoniae	Y
254		Klebsiella pneumoniae
255		Klebsiella pneumoniae
256		Klebsiella pneumoniae
257		Klebsiella pneumoniae
258		Aeromonas hydrophila
259		Aeromonas caviae
260		Klebsiella pneumoniae	Y
261		Klebsiella pneumoniae	Y
262		Aeromonas enteropelogenes
263		Klebsiella pneumoniae
264		Aeromonas caviae	Y
265		Aeromonas caviae
266		Klebsiella pneumoniae
267		Klebsiella pneumoniae
268		Klebsiella pneumoniae
269		Klebsiella pneumoniae
270		Klebsiella pneumoniae
271		Aeromonas veronii
272		Klebsiella pneumoniae
273	G62	Klebsiella pneumoniae	Y	mcr-5
274		Aeromonas hydrophila
275		Aeromonas hydrophila
276		Klebsiella pneumoniae
277		Aeromonas jandaei
278		Klebsiella pneumoniae
279		Klebsiella pneumoniae
280		Klebsiella pneumoniae
281		Enterobacter kobei
282		Aeromonas hydrophila
283		Klebsiella pneumoniae
284		Klebsiella pneumoniae
285		Klebsiella pneumoniae
286		Klebsiella pneumoniae
287		Acinetobacter baumannii
288		Klebsiella pneumoniae
289		Acinetobacter baumannii
290		Aeromonas jandaei
291		Klebsiella pneumoniae
292		Aeromonas hydrophila
293		Klebsiella pneumoniae
294		Aeromonas hydrophilasubsp.
295		Klebsiella pneumoniae
296		Klebsiella oxytoca
297		Aeromonas caviae	Y
298		Enterobacter hormaechei
299		Morganella morganii
300		Aeromonas caviae	Y
301		Klebsiella pneumoniae
302	G68	Aeromonas punctata	Y
303		Klebsiella pneumoniae
304		Klebsiella pneumoniae
305		Klebsiella pneumoniae
306		Klebsiella pneumoniae
307		Acinetobacter pittii
308		Klebsiella pneumoniae
309		Klebsiella pneumoniae
310		Klebsiella pneumoniae
311		Klebsiella pneumoniae
312		Klebsiella pneumoniae
313		Klebsiella pneumoniae
314	G69	Aeromonas caviae	Y	mcr-3; blaKPC-2; blaNDM-1
315		Acinetobacter baumannii
316		Klebsiella pneumoniae
317		Acinetobacter baylyi
318		Klebsiella pneumoniae
319		Klebsiella pneumoniae
320		Klebsiella pneumoniae
321		Klebsiella pneumoniae
322	G70	Aeromonas caviae	Y	mcr-3; blaKPC-2; blaNDM-1
323	G71	Aeromonas hydrophilasubsp.	Y	mcr-3; blaKPC-2; blaNDM-1
324		Klebsiella pneumoniae
325		Klebsiella pneumoniae
326		Klebsiella pneumoniae
327		Klebsiella pneumoniae
328		Aeromonas hydrophila	Y
329		Enterobacter cloacae
330		Shigella boydii
331		Acinetobacter baylyi
332		Acinetobacter baumannii
333		Klebsiella pneumoniae
334		Aeromonas hydrophila	Y
335		Klebsiella pneumoniae
336		Aeromonas hydrophila
337		Klebsiella pneumoniae
338		Aeromonas hydrophila
339		Klebsiella pneumoniae
340		Klebsiella pneumoniae
341		Klebsiella pneumoniae
342		Klebsiella pneumoniae
343		Klebsiella pneumoniae
344	G76	Aeromonas caviae	Y	mcr-3
345	G77	Aeromonas caviae	Y	mcr-3; non-specific bands of mcr-9 and mcr-10; blaKPC-2; blaNDM-1
346		Klebsiella pneumoniae
347	G78	Aeromonas caviae	Y	mcr-3; blaKPC-2; blaNDM-1
348	G65	Escherichia coli	Y
349		Aeromonas hydrophila	Y
350	G66	Escherichia coli	Y
351		Aeromonas caviae
352		Acinetobacter baumannii
353		Acinetobacter baumannii
354		Klebsiella pneumoniae
355		Klebsiella pneumoniae
356		Klebsiella pneumoniae
357		Klebsiella pneumoniae
358		Escherichia coli	Y
359		Acinetobacter baumannii
360		Enterobacter cloacae
361		Klebsiella pneumoniae
362		Klebsiella pneumoniae
363		Klebsiella pneumoniae
364		Klebsiella pneumoniae
365		Aeromonas caviae
366		Serratia marcescens
367		Enterobacter cloacae
368		Klebsiella pneumoniae
369		Klebsiella pneumoniae
370		Klebsiella pneumoniae
371		Klebsiella pneumoniae
372		Klebsiella pneumoniae
373		Klebsiella pneumoniae
374		Klebsiella pneumoniae
375		Acinetobacter baumannii
376		Escherichia coli
377		Klebsiella pneumoniae
378		Klebsiella pneumoniae
379		Klebsiella pneumoniae
380		Klebsiella pneumoniae
381		Klebsiella pneumoniae
382		Klebsiella pneumoniae
383		Serratia marcescens
384		Klebsiella pneumoniae
385		Klebsiella pneumoniae
386		Aeromonas caviae
387		Aeromonas hydrophila
388		Klebsiella pneumoniae
389		Aeromonas hydrophila
390		Enterobacter cloacae
391		Acinetobacter baumannii	Y
392		Klebsiella pneumoniae
393		Enterobacter cloacae
394		Aeromonas jandaei
395		Aeromonas jandaei
396		Aeromonas caviae	Y
397		Aeromonas hydrophilasubsp.
398		Klebsiella pneumoniae
399		Escherichia coli	Y
400		Aeromonas hydrophila
Y*, colistin resistant
